# Supplementary material for: In the foothill zone—Sabanejewia balcanica (Karaman 1922), in the lowland zone—Sabanejewia bulgarica (Drensky, 1928): Myth or reality?
Source: Ecol Evol. 2020 Jul 3;10(14):7929–47. doi: 10.1002/ece3.6529 (PMC7391564; doi:10.1002/ece3.6529)
Supplement: Supplementary file 2 — Table S1 [file ECE3-10-7929-s002.xlsx]

## Sheet: Hárok1
Map locality	Lineage affiliation	River	Drainage system	Collection locality	GenBank Acession No.	Specimen identifier	Reference
1	I	Valsan	Danube	Valsanesti, RO	AY059369	187CRU	Perdices et al. 2003
2	I	Ialomitza	Danube	Tiganesti, RO	AY059367-368	1RU, 32RU	Perdices et al. 2003
3	I	Dimbovitza	Danube	Dragomiresti, RO	AY059370	81CRU	Perdices et al. 2003
4	I	Moldova	Danube	Roman, RO	AY059366	158RU	Perdices et al. 2003
5	I	Oituzul	Danube	Onesti, RO	AY059371	173CRU	Perdices et al. 2003
6	I	Milcov	Danube	Focsani,RO	AY059365	127CRU	Perdices et al. 2003
7	II	Dicina	Danube (Zapadna Morava)	RS	HQ291809-812	A2341-43, A2345-46	Marešová et al. 2011
8	II	Kutinska Reka	Danube (Južna Morava)	RS	HQ291820-823	A2607-08, A2611-13,A2615-16	Marešová et al. 2011
9	II	Treska	Vardar	Skopje, MK	HQ291814-817	A2800, A2802-05	Marešová et al. 2011
10	II	Lepenac	Vardar	Skopje, MK	HQ291813	A2793-94	Marešová et al. 2011
11	II	Doirani lake	-	GR	AY059354-355	453G, 467G	Perdices et al. 2003
-	II	Agiaki	Lake Doirani	GR	AY059356	401G	Perdices et al. 2003
12	II	Pinios	Pinios	Omolio, GR	AY059342-343	513G, 518G	Perdices et al. 2003
13	III	Jihlava	Danube (Morava)	Medlov, CZ	NA	NA	Halačka et al. 2017
14	III	Vlára	Danube (Váh)	Czech border, SK	EF447287-288, DQ996520-222,DQ996524, DQ996226-227, DQ996230-233	5667, 5669, 5672, 5674-75, 5678-79, 6600-03	Bartoňová et al. 2008
15	III	Kysuca	Danube (Váh)	Brodno, SK	MN149863-868	H1-6	our data
-	III	Kysuca	Danube (Váh)	Čadca	AF499191	Kysuca 1	Perdices et al. 2003
16	III	Ipeľ	Danube	Veľká Ves nad Ipľom, SK	EF447286, DQ996493, DQ996496, DQ996498-499, DQ996501, DQ996504-505, DQ996508-509, DQ996514-515	5605, 5607, 5609-10, 5612, 5615-16, 5623-24, 5659-60, 5662	Bartoňová et al. 2008
17	III	Blh	Danube (Tisza)	Rimavská Seč, SK	MN149898-901	H55-58	our data
18	III	Torysa	Danube (Tisza)	Kendice, SK	MN149883-887	H22-26	our data
19	III	Laborec	Danube (Tisza)	Krásny Brod, SK	MN149888-890	H27-29	our data
20	III	Ulička	Danube (Tisza)	Ukrainian border, SK	MN149880-882	H18-19, H21	our data
-	III	Ublianka	Danube (Tisza)	Ubľa	AF499173	Ublianka 198	Perdices et al. 2003
21	III	Latorica	Danube (Tisza)	Boťany, SK	MN149869-875	H7-13	our data
22	III	Bodrog	Danube (Tisza)	Zemplín, SK	MN149876-879	H14-17	our data
23	III	Raab	Danube	AT	AF499198, AF499200	1-3	Perdices et al. 2003
24	III	Drava	Danube (Drava)	HR	EF605338-339	SBDR1,SBDR3	Buj et al. 2008
25	III	Ilova	Danube (Sava)	HR	HQ291793-4	IL45-46	Marešová et al. 2011
26	III	Rijeka	Danube (Sava)	HR	EF605330-333	SBRI1-SBRI5	Buj et al. 2008
27	III	Petrinjcica	Danube (Sava)	Miočinović, CRO	HQ291795-799	A1219, A1221, A1223-25	Marešová et al. 2011
28	III	Una	Danube (Sava)	Hrvatska Kostajnica, HR	HQ291824-827	C90-94	Marešová et al. 2011
29	III	Una	Danube (Sava)	Cazin-Srbljani, BA	HQ291828-829	C287-291	Marešová et al. 2011
30	III	Vrbanja	Danube (Sava)	Banja Luka, BA	HQ291831-833	C358-367	Marešová et al. 2011
31	III	Usora	Danube (Sava)	between Žabljak and Jelah, BA	HQ291834-838	C824-833	Marešová et al. 2011
32	III	Jadar	Danube (Sava)	Brezovice, RS	HQ291804-808	A2218-23	Marešová et al. 2011
33	III	Kolubara	Danube (Sava)	Valjevo, RS	HQ291800-803	A2097-2101,A2104-06	Marešová et al. 2011
34	III	Crni Timok	Danube (Timok)	RS	HQ291818	A2457-58	Marešová et al. 2011
35	III	Timis	Danube	Peciul Nou, RO	AY059351-352	270CRA, 280CRA	Perdices et al. 2003
36	III	Timis	Danube	Urseni, RO	AY059346-347	354CRA, 358CRA	Perdices et al. 2003
37	III	Timis	Danube	Çag, RO	AY059348, AY059350	246CRA, 261C RA	Perdices et al. 2003
38	III	Timis	Danube	Albina, RO	AY059344	519CRU	Perdices et al. 2003
39	III	Cerna	Danube	Orsova, RO	AY059353	218CRB	Perdices et al. 2003
40	III	Nera	Danube	Sasca, RO	AY059345	340CRA	Perdices et al. 2003
41	III	Danube	Danube	Vidin, BG	MN149891-897	H20, H41-46, H12 (2), H7 (2)	our data
42	III	Danube	Danube	Polizesti, RO	AF499188	Danube 166	Perdices et al. 2003
43	IV	Oľšava	Danube (Tisza)	Sačurov, SK	DQ996484, DQ996486	4890, 4892	Bartoňová et al. 2008
44	IV	Mures	Danube (Mures)	Pecica, RO	AY059357	459CRR	Perdices et al. 2003
45	IV	Beriu	Danube (Mures)	Orastie, RO	AY059361	388CRR	Perdices et al. 2003
46	IV	Mures	Danube (Mures)	Gornesti, RO	AY059360	436CRR	Perdices et al. 2003
47	IV	Mures	Danube (Mures)	Lunca Bradolui, RO	AY059358-359	368-369CRR	Perdices et al. 2003
48	V	Erythropotamos	Maritsa	Mikro Derio, GR	AY059362-364	1732G, 1775-1776G	Perdices et al. 2003
49	VI	Mur	Danube (Drava)	AT	AF499193-195	Mur 1-3	Perdices et al. 2003
50	VI	Drava	Danube (Drava)	HR	EF605289	SBDR2	Buj et al. 2008
51	VI	Vocinska	Danube (Drava)	HR	EF605334-336	SBVO1-2,SBVO5	Buj et al. 2008
