# Supplementary material for: In the foothill zone—Sabanejewia balcanica (Karaman 1922), in the lowland zone—Sabanejewia bulgarica (Drensky, 1928): Myth or reality?
Source: Ecol Evol. 2020 Jul 3;10(14):7929–47. doi: 10.1002/ece3.6529 (PMC7391564; doi:10.1002/ece3.6529)
Supplement: Supplementary file 3 — Table S2‐S3 [file ECE3-10-7929-s003.xlsx]

## Sheet: Tab.S2
Appendix 1
Tab. S2 Summary of genetic diversity indices and results of neutrality tests in the cyt b dataset
Section	n	h	p (SD)	Hd (SD)	Fu & Li's D	Tajima's D
sub-lin_I	7	7	0.0106 (0.0013)	1.000 (0.076)	-0.251	-0.338
sub-lin_II	10	9	0.0034 (0.0006)	0.978 (0.054)	-1.634	-1.537
sub-lin_IIIG1	22	20	0.0032 (0.0004)	0.991 (0.017)	-2.152	-1.668
sub-lin_IIIG2	34	23	0.0052 (0.0007)	0.961 (0.021)	-2.172	-1.638
sub-lin_IIIG3	11	8	0.0031 (0.0005)	0.945 (0.054)	-0.817	-0.565
sub-lin_IIIG4	20	17	0.0043 (0.0005)	0.984 (0.020)	-0.963	-0.749
sub-lin_IV	7	7	0.0034 (0.0008)	1.000 (0.126)	-1.184	-0.691
sub-lin_V	3	2	0.0030 (0.0014)	0.667 (0.314)	n/a	n/a
sub-lin_VI	2	1	n/a	n/a	n/a	n/a
n: number of sequences; h: number of haplotypes; p: nucleotide diversity; Hd: haplotype diversity; Neutrality tests: Tajima's D and Fu & Li's D and statistical significance: Not significant, P > 0.10; SD: standard deviation; n/a = not available.

## Sheet: Tab.S3
Appendix 1
Tab. S3	Support values of the nodes according to two delimitation methods and three phylogenetic analyses
	sub-lin_I	sub-lin_II	sub-lin_III	sub-lin_IV	sub-lin_V	sub-lin_VI	sub-lin_III1	sub-lin_III2	sub-lin_III3	sub-lin_III4
bPTP	0.92	0.86	0.71	0.76	0.80	0.72	low	low	low	x
mPTP	0.95	0.89	0.79	0.78	0.85	0.71	low	low	low	x
BI	1	1	1	1	1	1	1	1	1	x
ML	100	97	75	75	100	100	92	91	88	x
NJ	99	96	77	75	99	99	93	85	97	x
